# Supplementary material for: Antitumor Activity of Simvastatin in Preclinical Models of Mantle Cell Lymphoma
Source: Cancers (Basel). 2022 Nov 15;14(22):5601. doi: 10.3390/cancers14225601 (PMC9688202; doi:10.3390/cancers14225601)
Supplement: Supplementary file 1 [file cancers-14-05601-s001.zip]

Archive with 1 entries (1 files):
- cancers-1968810-supplementary.pdf
